# Supplementary material for: Screening potential biomarkers associated with insulin resistance in high-fat diet-fed mice by integrating metagenomics and untargeted metabolomics
Source: Microbiol Spectr. 2024 Feb 27;12(4):e04094-23. doi: 10.1128/spectrum.04094-23 (PMC10986473; doi:10.1128/spectrum.04094-23)
Supplement: Tables S1 to S4 — Tables presented in an Excel document, with each table on a separate sheet. [file spectrum.04094-23-s0001.xlsx]

## Sheet: Table. S1_sig species
Table S1. Bacterial species showing significant abundance differences between ND and HFD mice.
Tax	Enriched	Kingdom	Phylum	Class	Order	Family	Genus	Species	p	p.adj
d__Bacteria;p__Bacteroidetes;c__Bacteroidia;o__Bacteroidales;f__Muribaculaceae;g__Candidatus_Amulumruptor;s__Candidatus_Amulumruptor_caecigallinarius	ND	d__Bacteria	p__Bacteroidetes	c__Bacteroidia	o__Bacteroidales	f__Muribaculaceae	g__Candidatus_Amulumruptor	s__Candidatus_Amulumruptor_caecigallinarius	0.0021645	0.022
d__Bacteria;p__Bacteroidetes;c__Bacteroidia;o__Bacteroidales;f__Bacteroidaceae;g__Bacteroides;s__Bacteroides_sartorii	HFD	d__Bacteria	p__Bacteroidetes	c__Bacteroidia	o__Bacteroidales	f__Bacteroidaceae	g__Bacteroides	s__Bacteroides_sartorii	0.0021645	0.022
d__Bacteria;p__Bacteroidetes;c__Bacteroidia;o__Bacteroidales;f__Tannerellaceae;g__Parabacteroides;s__Parabacteroides_distasonis	HFD	d__Bacteria	p__Bacteroidetes	c__Bacteroidia	o__Bacteroidales	f__Tannerellaceae	g__Parabacteroides	s__Parabacteroides_distasonis	0.0021645	0.022
d__Bacteria;p__Bacteroidetes;c__Bacteroidia;o__Bacteroidales;f__Rikenellaceae;g__Alistipes;s__Alistipes_unclassified	HFD	d__Bacteria	p__Bacteroidetes	c__Bacteroidia	o__Bacteroidales	f__Rikenellaceae	g__Alistipes	s__Alistipes_unclassified	0.0021645	0.022
d__Bacteria;p__Bacteroidetes;c__Bacteroidia;o__Bacteroidales;f__Bacteroidaceae;g__Bacteroides;s__Bacteroides_vulgatus	HFD	d__Bacteria	p__Bacteroidetes	c__Bacteroidia	o__Bacteroidales	f__Bacteroidaceae	g__Bacteroides	s__Bacteroides_vulgatus	0.0021645	0.022
d__Bacteria;p__Bacteroidetes;c__Bacteroidia;o__Bacteroidales;f__Rikenellaceae;g__Rikenellaceae_noname;s__Rikenellaceae_bacterium	HFD	d__Bacteria	p__Bacteroidetes	c__Bacteroidia	o__Bacteroidales	f__Rikenellaceae	g__Rikenellaceae_noname	s__Rikenellaceae_bacterium	0.0021645	0.022
d__Bacteria;p__Bacteroidetes;c__Bacteroidia;o__Bacteroidales;f__Rikenellaceae;g__Alistipes;s__Alistipes_senegalensis	HFD	d__Bacteria	p__Bacteroidetes	c__Bacteroidia	o__Bacteroidales	f__Rikenellaceae	g__Alistipes	s__Alistipes_senegalensis	0.0021645	0.022
d__Bacteria;p__Bacteroidetes;c__Bacteroidia;o__Bacteroidales;f__Rikenellaceae;g__Alistipes;s__Alistipes_timonensis	HFD	d__Bacteria	p__Bacteroidetes	c__Bacteroidia	o__Bacteroidales	f__Rikenellaceae	g__Alistipes	s__Alistipes_timonensis	0.0021645	0.022
d__Bacteria;p__Bacteroidetes;c__Bacteroidia;o__Bacteroidales;f__Bacteroidales_noname;g__Bacteroidales_noname;s__Bacteroidales_bacterium_55_9	HFD	d__Bacteria	p__Bacteroidetes	c__Bacteroidia	o__Bacteroidales	f__Bacteroidales_noname	g__Bacteroidales_noname	s__Bacteroidales_bacterium_55_9	0.0021645	0.022
d__Bacteria;p__Bacteroidetes;c__Bacteroidia;o__Bacteroidales;f__Rikenellaceae;g__Alistipes;s__Alistipes_sp._CAG:268	HFD	d__Bacteria	p__Bacteroidetes	c__Bacteroidia	o__Bacteroidales	f__Rikenellaceae	g__Alistipes	s__Alistipes_sp._CAG:268	0.0021645	0.022
d__Bacteria;p__Bacteroidetes;c__Bacteroidia;o__Bacteroidales;f__Rikenellaceae;g__Alistipes;s__Alistipes_sp._5CPEGH6	HFD	d__Bacteria	p__Bacteroidetes	c__Bacteroidia	o__Bacteroidales	f__Rikenellaceae	g__Alistipes	s__Alistipes_sp._5CPEGH6	0.0021645	0.022
d__Bacteria;p__Bacteroidetes;c__Bacteroidia;o__Bacteroidales;f__Rikenellaceae;g__Alistipes;s__Alistipes_finegoldii	HFD	d__Bacteria	p__Bacteroidetes	c__Bacteroidia	o__Bacteroidales	f__Rikenellaceae	g__Alistipes	s__Alistipes_finegoldii	0.0021645	0.022
d__Bacteria;p__Bacteroidetes;c__Bacteroidia;o__Bacteroidales;f__Rikenellaceae;g__Alistipes;s__Alistipes_sp._An66	HFD	d__Bacteria	p__Bacteroidetes	c__Bacteroidia	o__Bacteroidales	f__Rikenellaceae	g__Alistipes	s__Alistipes_sp._An66	0.0021645	0.022
d__Bacteria;p__Bacteroidetes;c__Bacteroidia;o__Bacteroidales;f__Bacteroidaceae;g__Bacteroides;s__Bacteroides_dorei	HFD	d__Bacteria	p__Bacteroidetes	c__Bacteroidia	o__Bacteroidales	f__Bacteroidaceae	g__Bacteroides	s__Bacteroides_dorei	0.0021645	0.022
d__Bacteria;p__Bacteroidetes;c__Bacteroidia;o__Bacteroidales;f__Rikenellaceae;g__Alistipes;s__Alistipes_sp._58_9_plus	HFD	d__Bacteria	p__Bacteroidetes	c__Bacteroidia	o__Bacteroidales	f__Rikenellaceae	g__Alistipes	s__Alistipes_sp._58_9_plus	0.0021645	0.022
d__Bacteria;p__Bacteroidetes;c__Bacteroidia;o__Bacteroidales;f__Rikenellaceae;g__Alistipes;s__Alistipes_sp._CHKCI003	HFD	d__Bacteria	p__Bacteroidetes	c__Bacteroidia	o__Bacteroidales	f__Rikenellaceae	g__Alistipes	s__Alistipes_sp._CHKCI003	0.0021645	0.022
d__Bacteria;p__Bacteroidetes;c__Bacteroidia;o__Bacteroidales;f__Rikenellaceae;g__Alistipes;s__Alistipes_sp._Marseille-P2431	HFD	d__Bacteria	p__Bacteroidetes	c__Bacteroidia	o__Bacteroidales	f__Rikenellaceae	g__Alistipes	s__Alistipes_sp._Marseille-P2431	0.0021645	0.022
d__Bacteria;p__Bacteroidetes;c__Bacteroidia;o__Bacteroidales;f__Bacteroidaceae;g__Bacteroides;s__Bacteroides_stercorirosoris	HFD	d__Bacteria	p__Bacteroidetes	c__Bacteroidia	o__Bacteroidales	f__Bacteroidaceae	g__Bacteroides	s__Bacteroides_stercorirosoris	0.0021645	0.022
d__Bacteria;p__Bacteroidetes;c__Bacteroidia;o__Bacteroidales;f__Rikenellaceae;g__Alistipes;s__Alistipes_shahii	HFD	d__Bacteria	p__Bacteroidetes	c__Bacteroidia	o__Bacteroidales	f__Rikenellaceae	g__Alistipes	s__Alistipes_shahii	0.0021645	0.022
d__Bacteria;p__Bacteroidetes;c__Bacteroidia;o__Bacteroidales;f__Rikenellaceae;g__Alistipes;s__Alistipes_ihumii	HFD	d__Bacteria	p__Bacteroidetes	c__Bacteroidia	o__Bacteroidales	f__Rikenellaceae	g__Alistipes	s__Alistipes_ihumii	0.0021645	0.022
d__Bacteria;p__Bacteroidetes;c__Bacteroidia;o__Bacteroidales;f__Rikenellaceae;g__Alistipes;s__Alistipes_sp._HGB5	HFD	d__Bacteria	p__Bacteroidetes	c__Bacteroidia	o__Bacteroidales	f__Rikenellaceae	g__Alistipes	s__Alistipes_sp._HGB5	0.0021645	0.022
d__Bacteria;p__Bacteroidetes;c__Bacteroidia;o__Bacteroidales;f__Rikenellaceae;g__Alistipes;s__Alistipes_onderdonkii	HFD	d__Bacteria	p__Bacteroidetes	c__Bacteroidia	o__Bacteroidales	f__Rikenellaceae	g__Alistipes	s__Alistipes_onderdonkii	0.0021645	0.022
d__Bacteria;p__Proteobacteria;c__Deltaproteobacteria;o__Desulfovibrionales;f__Desulfovibrionaceae;g__Desulfovibrio;s__Desulfovibrio_unclassified	ND	d__Bacteria	p__Proteobacteria	c__Deltaproteobacteria	o__Desulfovibrionales	f__Desulfovibrionaceae	g__Desulfovibrio	s__Desulfovibrio_unclassified	0.0021645	0.022
d__Bacteria;p__Proteobacteria;c__Gammaproteobacteria;o__Vibrionales;f__Vibrionaceae;g__Vibrio;s__Vibrio_parahaemolyticus	HFD	d__Bacteria	p__Proteobacteria	c__Gammaproteobacteria	o__Vibrionales	f__Vibrionaceae	g__Vibrio	s__Vibrio_parahaemolyticus	0.0021645	0.022
d__Bacteria;p__Proteobacteria;c__Deltaproteobacteria;o__Desulfovibrionales;f__Desulfovibrionaceae;g__Desulfovibrio;s__Desulfovibrio_fairfieldensis	ND	d__Bacteria	p__Proteobacteria	c__Deltaproteobacteria	o__Desulfovibrionales	f__Desulfovibrionaceae	g__Desulfovibrio	s__Desulfovibrio_fairfieldensis	0.0021645	0.022
d__Bacteria;p__Bacteroidetes;c__Bacteroidia;o__Bacteroidales;f__Bacteroidaceae;g__Bacteroides;s__Bacteroides_intestinalis	HFD	d__Bacteria	p__Bacteroidetes	c__Bacteroidia	o__Bacteroidales	f__Bacteroidaceae	g__Bacteroides	s__Bacteroides_intestinalis	0.0021645	0.022
d__Bacteria;p__Firmicutes;c__Clostridia;o__Candidatus_Borkfalkiales;f__Candidatus_Borkfalkiaceae;g__Candidatus_Borkfalkia;s__Candidatus_Borkfalkia_ceftriaxoniphila	HFD	d__Bacteria	p__Firmicutes	c__Clostridia	o__Candidatus_Borkfalkiales	f__Candidatus_Borkfalkiaceae	g__Candidatus_Borkfalkia	s__Candidatus_Borkfalkia_ceftriaxoniphila	0.0021645	0.022
d__Bacteria;p__Bacteroidetes;c__Bacteroidia;o__Bacteroidales;f__Rikenellaceae;g__Alistipes;s__Alistipes_sp._An31A	HFD	d__Bacteria	p__Bacteroidetes	c__Bacteroidia	o__Bacteroidales	f__Rikenellaceae	g__Alistipes	s__Alistipes_sp._An31A	0.0021645	0.022
d__Bacteria;p__Bacteroidetes;c__Bacteroidia;o__Bacteroidales;f__Rikenellaceae;g__Alistipes;s__Alistipes_sp._Marseille-P5997	HFD	d__Bacteria	p__Bacteroidetes	c__Bacteroidia	o__Bacteroidales	f__Rikenellaceae	g__Alistipes	s__Alistipes_sp._Marseille-P5997	0.0021645	0.022
d__Bacteria;p__Bacteroidetes;c__Bacteroidia;o__Bacteroidales;f__Rikenellaceae;g__Alistipes;s__Alistipes_obesi	HFD	d__Bacteria	p__Bacteroidetes	c__Bacteroidia	o__Bacteroidales	f__Rikenellaceae	g__Alistipes	s__Alistipes_obesi	0.004329	0.033
d__Bacteria;p__Bacteroidetes;c__Bacteroidia;o__Bacteroidales;f__Rikenellaceae;g__Alistipes;s__Alistipes_indistinctus	HFD	d__Bacteria	p__Bacteroidetes	c__Bacteroidia	o__Bacteroidales	f__Rikenellaceae	g__Alistipes	s__Alistipes_indistinctus	0.0021645	0.022
d__Bacteria;p__Proteobacteria;c__Deltaproteobacteria;o__Desulfovibrionales;f__Desulfovibrionaceae;g__Desulfovibrio;s__Desulfovibrio_sp._3_1_syn3	ND	d__Bacteria	p__Proteobacteria	c__Deltaproteobacteria	o__Desulfovibrionales	f__Desulfovibrionaceae	g__Desulfovibrio	s__Desulfovibrio_sp._3_1_syn3	0.004329	0.033
d__Bacteria;p__Bacteroidetes;c__Bacteroidia;o__Bacteroidales;f__Bacteroidaceae;g__Bacteroides;s__Bacteroides_stercoris	HFD	d__Bacteria	p__Bacteroidetes	c__Bacteroidia	o__Bacteroidales	f__Bacteroidaceae	g__Bacteroides	s__Bacteroides_stercoris	0.0021645	0.022
d__Bacteria;p__Bacteroidetes;c__Bacteroidia;o__Bacteroidales;f__Rikenellaceae;g__Alistipes;s__Alistipes_putredinis_CAG:67	HFD	d__Bacteria	p__Bacteroidetes	c__Bacteroidia	o__Bacteroidales	f__Rikenellaceae	g__Alistipes	s__Alistipes_putredinis_CAG:67	0.004329	0.033
d__Bacteria;p__Firmicutes;c__Clostridia;o__Clostridiales;f__Clostridiaceae;g__Clostridium;s__Clostridium_sp._CAG:678	ND	d__Bacteria	p__Firmicutes	c__Clostridia	o__Clostridiales	f__Clostridiaceae	g__Clostridium	s__Clostridium_sp._CAG:678	0.0021645	0.022
d__Bacteria;p__Bacteroidetes;c__Bacteroidia;o__Bacteroidales;f__Bacteroidaceae;g__Bacteroides;s__Bacteroides_oleiciplenus	HFD	d__Bacteria	p__Bacteroidetes	c__Bacteroidia	o__Bacteroidales	f__Bacteroidaceae	g__Bacteroides	s__Bacteroides_oleiciplenus	0.0021645	0.022
d__Bacteria;p__Bacteroidetes;c__Bacteroidia;o__Bacteroidales;f__Tannerellaceae;g__Parabacteroides;s__Parabacteroides_sp._CH2-D42-20	HFD	d__Bacteria	p__Bacteroidetes	c__Bacteroidia	o__Bacteroidales	f__Tannerellaceae	g__Parabacteroides	s__Parabacteroides_sp._CH2-D42-20	0.0021645	0.022
d__Bacteria;p__Firmicutes;c__Clostridia;o__Clostridiales;f__Ruminococcaceae;g__Anaerotruncus;s__Anaerotruncus_sp._CAG:528	ND	d__Bacteria	p__Firmicutes	c__Clostridia	o__Clostridiales	f__Ruminococcaceae	g__Anaerotruncus	s__Anaerotruncus_sp._CAG:528	0.0021645	0.022
d__Bacteria;p__Proteobacteria;c__Gammaproteobacteria;o__Enterobacterales;f__Enterobacteriaceae;g__Klebsiella;s__Klebsiella_pneumoniae	HFD	d__Bacteria	p__Proteobacteria	c__Gammaproteobacteria	o__Enterobacterales	f__Enterobacteriaceae	g__Klebsiella	s__Klebsiella_pneumoniae	0.0021645	0.022
d__Bacteria;p__Proteobacteria;c__Deltaproteobacteria;o__Desulfovibrionales;f__Desulfovibrionaceae;g__Desulfovibrio;s__Desulfovibrio_sp._6_1_46AFAA	ND	d__Bacteria	p__Proteobacteria	c__Deltaproteobacteria	o__Desulfovibrionales	f__Desulfovibrionaceae	g__Desulfovibrio	s__Desulfovibrio_sp._6_1_46AFAA	0.004329	0.033
d__Bacteria;p__Bacteroidetes;c__Bacteroidia;o__Bacteroidales;f__Prevotellaceae;g__Prevotella;s__Prevotella_sp._CAG:1320	ND	d__Bacteria	p__Bacteroidetes	c__Bacteroidia	o__Bacteroidales	f__Prevotellaceae	g__Prevotella	s__Prevotella_sp._CAG:1320	0.004329	0.033
d__Bacteria;p__Proteobacteria;c__Alphaproteobacteria;o__Rhodospirillales;f__Rhodospirillaceae;g__Azospirillum;s__Azospirillum_sp._CAG:239	HFD	d__Bacteria	p__Proteobacteria	c__Alphaproteobacteria	o__Rhodospirillales	f__Rhodospirillaceae	g__Azospirillum	s__Azospirillum_sp._CAG:239	0.004329	0.033
d__Bacteria;p__Bacteroidetes;c__Bacteroidia;o__Bacteroidales;f__Rikenellaceae;g__Alistipes;s__Alistipes_finegoldii_CAG:68	HFD	d__Bacteria	p__Bacteroidetes	c__Bacteroidia	o__Bacteroidales	f__Rikenellaceae	g__Alistipes	s__Alistipes_finegoldii_CAG:68	0.0021645	0.022
d__Bacteria;p__Bacteroidetes;c__Bacteroidia;o__Bacteroidales;f__Rikenellaceae;g__Alistipes;s__Alistipes_sp._CAG:29	HFD	d__Bacteria	p__Bacteroidetes	c__Bacteroidia	o__Bacteroidales	f__Rikenellaceae	g__Alistipes	s__Alistipes_sp._CAG:29	0.0021645	0.022
d__Bacteria;p__Bacteroidetes;c__Bacteroidia;o__Bacteroidales;f__Rikenellaceae;g__Alistipes;s__Alistipes_sp._Marseille-P5061	HFD	d__Bacteria	p__Bacteroidetes	c__Bacteroidia	o__Bacteroidales	f__Rikenellaceae	g__Alistipes	s__Alistipes_sp._Marseille-P5061	0.0021645	0.022
d__Bacteria;p__Bacteroidetes;c__Bacteroidia;o__Bacteroidales;f__Bacteroidaceae;g__Bacteroides;s__Bacteroides_sp._An269	HFD	d__Bacteria	p__Bacteroidetes	c__Bacteroidia	o__Bacteroidales	f__Bacteroidaceae	g__Bacteroides	s__Bacteroides_sp._An269	0.0021645	0.022
d__Bacteria;p__Bacteroidetes;c__Bacteroidia;o__Bacteroidales;f__Bacteroidaceae;g__Bacteroides;s__Bacteroides_sp._3_1_33FAA	HFD	d__Bacteria	p__Bacteroidetes	c__Bacteroidia	o__Bacteroidales	f__Bacteroidaceae	g__Bacteroides	s__Bacteroides_sp._3_1_33FAA	0.004329	0.033
d__Bacteria;p__Firmicutes;c__Firmicutes_noname;o__Firmicutes_noname;f__Firmicutes_noname;g__Firmicutes_noname;s__Firmicutes_bacterium_CAG:882	ND	d__Bacteria	p__Firmicutes	c__Firmicutes_noname	o__Firmicutes_noname	f__Firmicutes_noname	g__Firmicutes_noname	s__Firmicutes_bacterium_CAG:882	0.0021645	0.022
d__Bacteria;p__Firmicutes;c__Clostridia;o__Clostridiales;f__Ruminococcaceae;g__Ruminococcus;s__Ruminococcus_bromii	ND	d__Bacteria	p__Firmicutes	c__Clostridia	o__Clostridiales	f__Ruminococcaceae	g__Ruminococcus	s__Ruminococcus_bromii	0.0021645	0.022
d__Bacteria;p__Bacteroidetes;c__Bacteroidia;o__Bacteroidales;f__Prevotellaceae;g__Prevotella;s__Prevotella_sp._CAG:487	HFD	d__Bacteria	p__Bacteroidetes	c__Bacteroidia	o__Bacteroidales	f__Prevotellaceae	g__Prevotella	s__Prevotella_sp._CAG:487	0.0021645	0.022
d__Bacteria;p__Bacteroidetes;c__Bacteroidia;o__Bacteroidales;f__Rikenellaceae;g__Alistipes;s__Alistipes_sp._An116	HFD	d__Bacteria	p__Bacteroidetes	c__Bacteroidia	o__Bacteroidales	f__Rikenellaceae	g__Alistipes	s__Alistipes_sp._An116	0.0021645	0.022
d__Bacteria;p__Bacteroidetes;c__Bacteroidia;o__Bacteroidales;f__Rikenellaceae;g__Alistipes;s__Alistipes_sp._AL-1	HFD	d__Bacteria	p__Bacteroidetes	c__Bacteroidia	o__Bacteroidales	f__Rikenellaceae	g__Alistipes	s__Alistipes_sp._AL-1	0.004329	0.033
d__Bacteria;p__Bacteroidetes;c__Bacteroidia;o__Bacteroidales;f__Tannerellaceae;g__Parabacteroides;s__Parabacteroides_sp._AF19-14	ND	d__Bacteria	p__Bacteroidetes	c__Bacteroidia	o__Bacteroidales	f__Tannerellaceae	g__Parabacteroides	s__Parabacteroides_sp._AF19-14	0.0021645	0.022
d__Bacteria;p__Bacteroidetes;c__Bacteroidia;o__Bacteroidales;f__Bacteroidaceae;g__Bacteroides;s__Bacteroides_sp._AM41-16	HFD	d__Bacteria	p__Bacteroidetes	c__Bacteroidia	o__Bacteroidales	f__Bacteroidaceae	g__Bacteroides	s__Bacteroides_sp._AM41-16	0.0021645	0.022
d__Bacteria;p__Bacteroidetes;c__Bacteroidia;o__Bacteroidales;f__Tannerellaceae;g__Parabacteroides;s__Parabacteroides_sp._D13	HFD	d__Bacteria	p__Bacteroidetes	c__Bacteroidia	o__Bacteroidales	f__Tannerellaceae	g__Parabacteroides	s__Parabacteroides_sp._D13	0.004329	0.033
d__Bacteria;p__Bacteroidetes;c__Bacteroidia;o__Bacteroidales;f__Rikenellaceae;g__Alistipes;s__Alistipes_sp._3BBH6	HFD	d__Bacteria	p__Bacteroidetes	c__Bacteroidia	o__Bacteroidales	f__Rikenellaceae	g__Alistipes	s__Alistipes_sp._3BBH6	0.004329	0.033
d__Bacteria;p__Bacteroidetes;c__Bacteroidia;o__Bacteroidales;f__Tannerellaceae;g__Parabacteroides;s__Parabacteroides_sp._AM08-6	HFD	d__Bacteria	p__Bacteroidetes	c__Bacteroidia	o__Bacteroidales	f__Tannerellaceae	g__Parabacteroides	s__Parabacteroides_sp._AM08-6	0.004329	0.033
d__Bacteria;p__Bacteroidetes;c__Bacteroidia;o__Bacteroidales;f__Bacteroidales_noname;g__Bacteroidales_noname;s__Bacteroidales_bacterium_43_8	HFD	d__Bacteria	p__Bacteroidetes	c__Bacteroidia	o__Bacteroidales	f__Bacteroidales_noname	g__Bacteroidales_noname	s__Bacteroidales_bacterium_43_8	0.0021645	0.022
d__Bacteria;p__Bacteroidetes;c__Bacteroidia;o__Bacteroidales;f__Rikenellaceae;g__Alistipes;s__Alistipes_sp._CAG:53	HFD	d__Bacteria	p__Bacteroidetes	c__Bacteroidia	o__Bacteroidales	f__Rikenellaceae	g__Alistipes	s__Alistipes_sp._CAG:53	0.0021645	0.022
d__Bacteria;p__Bacteroidetes;c__Bacteroidia;o__Bacteroidales;f__Rikenellaceae;g__Alistipes;s__Alistipes_sp._56_sp_Nov_56_25	HFD	d__Bacteria	p__Bacteroidetes	c__Bacteroidia	o__Bacteroidales	f__Rikenellaceae	g__Alistipes	s__Alistipes_sp._56_sp_Nov_56_25	0.004329	0.033
d__Bacteria;p__Firmicutes;c__Clostridia;o__Clostridiales;f__Clostridiaceae;g__Clostridium;s__Clostridium_sp._AF50-3	ND	d__Bacteria	p__Firmicutes	c__Clostridia	o__Clostridiales	f__Clostridiaceae	g__Clostridium	s__Clostridium_sp._AF50-3	0.0021645	0.022
d__Bacteria;p__Firmicutes;c__Clostridia;o__Clostridiales;f__Clostridiaceae;g__Clostridium;s__Clostridium_sp._CAG:343	ND	d__Bacteria	p__Firmicutes	c__Clostridia	o__Clostridiales	f__Clostridiaceae	g__Clostridium	s__Clostridium_sp._CAG:343	0.004329	0.033
d__Bacteria;p__Firmicutes;c__Clostridia;o__Clostridiales;f__Ruminococcaceae;g__Anaerotruncus;s__Anaerotruncus_sp._22A2-44	ND	d__Bacteria	p__Firmicutes	c__Clostridia	o__Clostridiales	f__Ruminococcaceae	g__Anaerotruncus	s__Anaerotruncus_sp._22A2-44	0.004329	0.033
d__Bacteria;p__Bacteroidetes;c__Bacteroidia;o__Bacteroidales;f__Tannerellaceae;g__Tannerella;s__Tannerella_sp._oral_taxon_HOT-286	ND	d__Bacteria	p__Bacteroidetes	c__Bacteroidia	o__Bacteroidales	f__Tannerellaceae	g__Tannerella	s__Tannerella_sp._oral_taxon_HOT-286	0.0021645	0.022
d__Bacteria;p__Candidatus_Saccharibacteria;c__Candidatus_Saccharibacteria_noname;o__Candidatus_Saccharibacteria_noname;f__Candidatus_Saccharibacteria_noname;g__Candidatus_Saccharibacteria_noname;s__Candidatus_Saccharibacteria_bacterium_TM7_G3_2_Rum_HOT_351B	ND	d__Bacteria	p__Candidatus_Saccharibacteria	c__Candidatus_Saccharibacteria_noname	o__Candidatus_Saccharibacteria_noname	f__Candidatus_Saccharibacteria_noname	g__Candidatus_Saccharibacteria_noname	s__Candidatus_Saccharibacteria_bacterium_TM7_G3_2_Rum_HOT_351B	0.0021645	0.022
d__Bacteria;p__Bacteroidetes;c__Bacteroidia;o__Bacteroidales;f__Bacteroidaceae;g__Bacteroides;s__Bacteroides_sp._3_1_23	HFD	d__Bacteria	p__Bacteroidetes	c__Bacteroidia	o__Bacteroidales	f__Bacteroidaceae	g__Bacteroides	s__Bacteroides_sp._3_1_23	0.0021645	0.022
d__Bacteria;p__Firmicutes;c__Clostridia;o__Clostridiales;f__Clostridiales_noname;g__Clostridiales_noname;s__Clostridiales_bacterium_41_21_two_genomes	ND	d__Bacteria	p__Firmicutes	c__Clostridia	o__Clostridiales	f__Clostridiales_noname	g__Clostridiales_noname	s__Clostridiales_bacterium_41_21_two_genomes	0.0021645	0.022
d__Bacteria;p__Bacteroidetes;c__Bacteroidia;o__Bacteroidales;f__Rikenellaceae;g__Alistipes;s__Alistipes_sp._AF48-12	HFD	d__Bacteria	p__Bacteroidetes	c__Bacteroidia	o__Bacteroidales	f__Rikenellaceae	g__Alistipes	s__Alistipes_sp._AF48-12	0.0021645	0.022
d__Bacteria;p__Firmicutes;c__Clostridia;o__Clostridiales;f__Eubacteriaceae;g__Eubacterium;s__Eubacterium_sp._CAG:251	ND	d__Bacteria	p__Firmicutes	c__Clostridia	o__Clostridiales	f__Eubacteriaceae	g__Eubacterium	s__Eubacterium_sp._CAG:251	0.0021645	0.022
d__Bacteria;p__Bacteroidetes;c__Bacteroidia;o__Bacteroidales;f__Bacteroidaceae;g__Bacteroides;s__Bacteroides_sp._9_1_42FAA	HFD	d__Bacteria	p__Bacteroidetes	c__Bacteroidia	o__Bacteroidales	f__Bacteroidaceae	g__Bacteroides	s__Bacteroides_sp._9_1_42FAA	0.0021645	0.022
d__Bacteria;p__Bacteroidetes;c__Bacteroidia;o__Bacteroidales;f__Prevotellaceae;g__Prevotella;s__Prevotella_paludivivens	ND	d__Bacteria	p__Bacteroidetes	c__Bacteroidia	o__Bacteroidales	f__Prevotellaceae	g__Prevotella	s__Prevotella_paludivivens	0.0021645	0.022
d__Bacteria;p__Bacteroidetes;c__Bacteroidia;o__Bacteroidales;f__Bacteroidaceae;g__Bacteroides;s__Bacteroides_sp._2_1_22	HFD	d__Bacteria	p__Bacteroidetes	c__Bacteroidia	o__Bacteroidales	f__Bacteroidaceae	g__Bacteroides	s__Bacteroides_sp._2_1_22	0.0021645	0.022
d__Bacteria;p__Bacteroidetes;c__Bacteroidia;o__Bacteroidales;f__Rikenellaceae;g__Alistipes;s__Alistipes_sp._AF17-16	HFD	d__Bacteria	p__Bacteroidetes	c__Bacteroidia	o__Bacteroidales	f__Rikenellaceae	g__Alistipes	s__Alistipes_sp._AF17-16	0.0021645	0.022
d__Bacteria;p__Bacteroidetes;c__Bacteroidia;o__Bacteroidales;f__Tannerellaceae;g__Parabacteroides;s__Parabacteroides_merdae_CAG:48	HFD	d__Bacteria	p__Bacteroidetes	c__Bacteroidia	o__Bacteroidales	f__Tannerellaceae	g__Parabacteroides	s__Parabacteroides_merdae_CAG:48	0.0021645	0.022
d__Bacteria;p__Bacteroidetes;c__Cytophagia;o__Cytophagales;f__Cytophagaceae;g__Spirosoma;s__Spirosoma_pollinicola	ND	d__Bacteria	p__Bacteroidetes	c__Cytophagia	o__Cytophagales	f__Cytophagaceae	g__Spirosoma	s__Spirosoma_pollinicola	0.00433691	0.033
d__Bacteria;p__Bacteroidetes;c__Bacteroidia;o__Bacteroidales;f__Prevotellaceae;g__Prevotella;s__Prevotella_sp._AM34-19LB	ND	d__Bacteria	p__Bacteroidetes	c__Bacteroidia	o__Bacteroidales	f__Prevotellaceae	g__Prevotella	s__Prevotella_sp._AM34-19LB	0.0021645	0.022
d__Bacteria;p__Bacteroidetes;c__Bacteroidia;o__Bacteroidales;f__Prevotellaceae;g__Prevotella;s__Prevotella_sp._BCRC_81118	ND	d__Bacteria	p__Bacteroidetes	c__Bacteroidia	o__Bacteroidales	f__Prevotellaceae	g__Prevotella	s__Prevotella_sp._BCRC_81118	0.0021645	0.022
d__Bacteria;p__Bacteroidetes;c__Bacteroidia;o__Bacteroidales;f__Prevotellaceae;g__Prevotella;s__Prevotella_sp._P4-98	ND	d__Bacteria	p__Bacteroidetes	c__Bacteroidia	o__Bacteroidales	f__Prevotellaceae	g__Prevotella	s__Prevotella_sp._P4-98	0.0021645	0.022
d__Bacteria;p__Firmicutes;c__Firmicutes_noname;o__Firmicutes_noname;f__Firmicutes_noname;g__Firmicutes_noname;s__Firmicutes_bacterium_CAG_194_44_15	ND	d__Bacteria	p__Firmicutes	c__Firmicutes_noname	o__Firmicutes_noname	f__Firmicutes_noname	g__Firmicutes_noname	s__Firmicutes_bacterium_CAG_194_44_15	0.0021645	0.022
d__Bacteria;p__Bacteroidetes;c__Bacteroidia;o__Bacteroidales;f__Odoribacteraceae;g__Odoribacter;s__Odoribacter_sp._CAG:788	HFD	d__Bacteria	p__Bacteroidetes	c__Bacteroidia	o__Bacteroidales	f__Odoribacteraceae	g__Odoribacter	s__Odoribacter_sp._CAG:788	0.004329	0.033
d__Bacteria;p__Firmicutes;c__Firmicutes_noname;o__Firmicutes_noname;f__Firmicutes_noname;g__Firmicutes_noname;s__Firmicutes_bacterium_CAG:341	ND	d__Bacteria	p__Firmicutes	c__Firmicutes_noname	o__Firmicutes_noname	f__Firmicutes_noname	g__Firmicutes_noname	s__Firmicutes_bacterium_CAG:341	0.0021645	0.022
d__Bacteria;p__Bacteroidetes;c__Bacteroidia;o__Bacteroidales;f__Bacteroidaceae;g__Bacteroides;s__Bacteroides_sp._CAG:462	HFD	d__Bacteria	p__Bacteroidetes	c__Bacteroidia	o__Bacteroidales	f__Bacteroidaceae	g__Bacteroides	s__Bacteroides_sp._CAG:462	0.004329	0.033
d__Bacteria;p__Bacteroidetes;c__Chitinophagia;o__Chitinophagales;f__Chitinophagaceae;g__Chitinophagaceae_noname;s__Chitinophagaceae_bacterium	ND	d__Bacteria	p__Bacteroidetes	c__Chitinophagia	o__Chitinophagales	f__Chitinophagaceae	g__Chitinophagaceae_noname	s__Chitinophagaceae_bacterium	0.0021645	0.022
d__Bacteria;p__Bacteroidetes;c__Bacteroidia;o__Bacteroidales;f__Bacteroidaceae;g__Bacteroides;s__Bacteroides_bouchesdurhonensis	HFD	d__Bacteria	p__Bacteroidetes	c__Bacteroidia	o__Bacteroidales	f__Bacteroidaceae	g__Bacteroides	s__Bacteroides_bouchesdurhonensis	0.004329	0.033
d__Bacteria;p__Bacteroidetes;c__Bacteroidia;o__Bacteroidales;f__Prevotellaceae;g__Prevotella;s__Prevotella_timonensis	HFD	d__Bacteria	p__Bacteroidetes	c__Bacteroidia	o__Bacteroidales	f__Prevotellaceae	g__Prevotella	s__Prevotella_timonensis	0.004329	0.033
d__Bacteria;p__Proteobacteria;c__Gammaproteobacteria;o__Enterobacterales;f__Enterobacteriaceae;g__Escherichia;s__Escherichia_coli	ND	d__Bacteria	p__Proteobacteria	c__Gammaproteobacteria	o__Enterobacterales	f__Enterobacteriaceae	g__Escherichia	s__Escherichia_coli	0.004329	0.033
d__Bacteria;p__Firmicutes;c__Clostridia;o__Clostridiales;f__Ruminococcaceae;g__Ruminococcus;s__Ruminococcus_sp._AF12-5	ND	d__Bacteria	p__Firmicutes	c__Clostridia	o__Clostridiales	f__Ruminococcaceae	g__Ruminococcus	s__Ruminococcus_sp._AF12-5	0.0021645	0.022
d__Bacteria;p__Bacteria_noname;c__Bacteria_noname;o__Bacteria_noname;f__Bacteria_noname;g__Bacteria_noname;s__bacterium_P201	ND	d__Bacteria	p__Bacteria_noname	c__Bacteria_noname	o__Bacteria_noname	f__Bacteria_noname	g__Bacteria_noname	s__bacterium_P201	0.0021645	0.022
d__Bacteria;p__Bacteroidetes;c__Bacteroidia;o__Bacteroidales;f__Prevotellaceae;g__Prevotella;s__Prevotella_sp._AGR2160	ND	d__Bacteria	p__Bacteroidetes	c__Bacteroidia	o__Bacteroidales	f__Prevotellaceae	g__Prevotella	s__Prevotella_sp._AGR2160	0.0021645	0.022
d__Bacteria;p__Bacteroidetes;c__Bacteroidia;o__Bacteroidales;f__Porphyromonadaceae;g__Porphyromonas;s__Porphyromonas_crevioricanis	HFD	d__Bacteria	p__Bacteroidetes	c__Bacteroidia	o__Bacteroidales	f__Porphyromonadaceae	g__Porphyromonas	s__Porphyromonas_crevioricanis	0.004329	0.033
d__Bacteria;p__Bacteroidetes;c__Bacteroidia;o__Bacteroidales;f__Bacteroidaceae;g__Bacteroides;s__Bacteroides_sp._D22	HFD	d__Bacteria	p__Bacteroidetes	c__Bacteroidia	o__Bacteroidales	f__Bacteroidaceae	g__Bacteroides	s__Bacteroides_sp._D22	0.004329	0.033
d__Bacteria;p__Bacteroidetes;c__Cytophagia;o__Cytophagales;f__Hymenobacteraceae;g__Pontibacter;s__Pontibacter_ummariensis	ND	d__Bacteria	p__Bacteroidetes	c__Cytophagia	o__Cytophagales	f__Hymenobacteraceae	g__Pontibacter	s__Pontibacter_ummariensis	0.00433691	0.033
d__Bacteria;p__Bacteroidetes;c__Bacteroidia;o__Bacteroidales;f__Prevotellaceae;g__Prevotella;s__Prevotella_buccae	ND	d__Bacteria	p__Bacteroidetes	c__Bacteroidia	o__Bacteroidales	f__Prevotellaceae	g__Prevotella	s__Prevotella_buccae	0.0021645	0.022
d__Bacteria;p__Firmicutes;c__Firmicutes_noname;o__Firmicutes_noname;f__Firmicutes_noname;g__Firmicutes_noname;s__Firmicutes_bacterium_CAG:449	HFD	d__Bacteria	p__Firmicutes	c__Firmicutes_noname	o__Firmicutes_noname	f__Firmicutes_noname	g__Firmicutes_noname	s__Firmicutes_bacterium_CAG:449	0.0021645	0.022
d__Bacteria;p__Bacteroidetes;c__Bacteroidia;o__Bacteroidales;f__Tannerellaceae;g__Tannerella;s__Tannerella_sp._CAG:118	HFD	d__Bacteria	p__Bacteroidetes	c__Bacteroidia	o__Bacteroidales	f__Tannerellaceae	g__Tannerella	s__Tannerella_sp._CAG:118	0.004329	0.033
d__Bacteria;p__Bacteroidetes;c__Bacteroidia;o__Bacteroidales;f__Bacteroidaceae;g__Bacteroides;s__Bacteroides_sp._2_1_33B	HFD	d__Bacteria	p__Bacteroidetes	c__Bacteroidia	o__Bacteroidales	f__Bacteroidaceae	g__Bacteroides	s__Bacteroides_sp._2_1_33B	0.0021645	0.022
d__Bacteria;p__Candidatus_Atribacteria;c__Candidatus_Atribacteria_noname;o__Candidatus_Atribacteria_noname;f__Candidatus_Atribacteria_noname;g__Candidatus_Atribacteria_noname;s__Candidatus_Atribacteria_bacterium_HGW-Atribacteria-1	ND	d__Bacteria	p__Candidatus_Atribacteria	c__Candidatus_Atribacteria_noname	o__Candidatus_Atribacteria_noname	f__Candidatus_Atribacteria_noname	g__Candidatus_Atribacteria_noname	s__Candidatus_Atribacteria_bacterium_HGW-Atribacteria-1	0.0021645	0.022
d__Bacteria;p__Bacteroidetes;c__Cytophagia;o__Cytophagales;f__Cytophagaceae;g__Dyadobacter;s__Dyadobacter_sp._QTA69	ND	d__Bacteria	p__Bacteroidetes	c__Cytophagia	o__Cytophagales	f__Cytophagaceae	g__Dyadobacter	s__Dyadobacter_sp._QTA69	0.004329	0.033
d__Bacteria;p__Bacteroidetes;c__Bacteroidia;o__Bacteroidales;f__Odoribacteraceae;g__Odoribacter;s__Odoribacter_laneus	HFD	d__Bacteria	p__Bacteroidetes	c__Bacteroidia	o__Bacteroidales	f__Odoribacteraceae	g__Odoribacter	s__Odoribacter_laneus	0.004329	0.033
d__Bacteria;p__Proteobacteria;c__Deltaproteobacteria;o__Deltaproteobacteria_noname;f__Deltaproteobacteria_noname;g__Deltaproteobacteria_noname;s__Deltaproteobacteria_bacterium	ND	d__Bacteria	p__Proteobacteria	c__Deltaproteobacteria	o__Deltaproteobacteria_noname	f__Deltaproteobacteria_noname	g__Deltaproteobacteria_noname	s__Deltaproteobacteria_bacterium	0.0021645	0.022
d__Bacteria;p__Proteobacteria;c__Gammaproteobacteria;o__Aeromonadales;f__Aeromonadaceae;g__Tolumonas;s__Tolumonas_sp.	HFD	d__Bacteria	p__Proteobacteria	c__Gammaproteobacteria	o__Aeromonadales	f__Aeromonadaceae	g__Tolumonas	s__Tolumonas_sp.	0.0021645	0.022
d__Bacteria;p__Bacteroidetes;c__Bacteroidia;o__Bacteroidales;f__Dysgonamonadaceae;g__Dysgonomonas;s__Dysgonomonas_macrotermitis	ND	d__Bacteria	p__Bacteroidetes	c__Bacteroidia	o__Bacteroidales	f__Dysgonamonadaceae	g__Dysgonomonas	s__Dysgonomonas_macrotermitis	0.0021645	0.022
d__Bacteria;p__Firmicutes;c__Clostridia;o__Clostridiales;f__Eubacteriaceae;g__Eubacterium;s__Eubacterium_coprostanoligenes	ND	d__Bacteria	p__Firmicutes	c__Clostridia	o__Clostridiales	f__Eubacteriaceae	g__Eubacterium	s__Eubacterium_coprostanoligenes	0.0021645	0.022
d__Bacteria;p__Bacteroidetes;c__Bacteroidia;o__Bacteroidales;f__Barnesiellaceae;g__Coprobacter;s__Coprobacter_sp.	ND	d__Bacteria	p__Bacteroidetes	c__Bacteroidia	o__Bacteroidales	f__Barnesiellaceae	g__Coprobacter	s__Coprobacter_sp.	0.0021645	0.022
d__Bacteria;p__Bacteroidetes;c__Bacteroidia;o__Bacteroidales;f__Bacteroidales_noname;g__Bacteroidales_noname;s__Bacteroidales_bacterium_KA00251	HFD	d__Bacteria	p__Bacteroidetes	c__Bacteroidia	o__Bacteroidales	f__Bacteroidales_noname	g__Bacteroidales_noname	s__Bacteroidales_bacterium_KA00251	0.004329	0.033
d__Bacteria;p__Bacteroidetes;c__Bacteroidia;o__Bacteroidales;f__Prevotellaceae;g__Prevotella;s__Prevotella_sp._CAG:604	ND	d__Bacteria	p__Bacteroidetes	c__Bacteroidia	o__Bacteroidales	f__Prevotellaceae	g__Prevotella	s__Prevotella_sp._CAG:604	0.0021645	0.022
d__Bacteria;p__Firmicutes;c__Clostridia;o__Clostridiales;f__Eubacteriaceae;g__Eubacterium;s__Eubacterium_sp._CAG:786	ND	d__Bacteria	p__Firmicutes	c__Clostridia	o__Clostridiales	f__Eubacteriaceae	g__Eubacterium	s__Eubacterium_sp._CAG:786	0.0021645	0.022
d__Bacteria;p__Bacteroidetes;c__Bacteroidia;o__Bacteroidales;f__Tannerellaceae;g__Parabacteroides;s__Parabacteroides_sp._ASF519	HFD	d__Bacteria	p__Bacteroidetes	c__Bacteroidia	o__Bacteroidales	f__Tannerellaceae	g__Parabacteroides	s__Parabacteroides_sp._ASF519	0.0021645	0.022
d__Bacteria;p__Bacteroidetes;c__Bacteroidia;o__Bacteroidales;f__Rikenellaceae;g__Alistipes;s__Alistipes_sp._5CPYCFAH4	HFD	d__Bacteria	p__Bacteroidetes	c__Bacteroidia	o__Bacteroidales	f__Rikenellaceae	g__Alistipes	s__Alistipes_sp._5CPYCFAH4	0.0021645	0.022
d__Bacteria;p__Proteobacteria;c__Betaproteobacteria;o__Neisseriales;f__Neisseriaceae;g__Stenoxybacter;s__Stenoxybacter_acetivorans	ND	d__Bacteria	p__Proteobacteria	c__Betaproteobacteria	o__Neisseriales	f__Neisseriaceae	g__Stenoxybacter	s__Stenoxybacter_acetivorans	0.0021645	0.022
d__Bacteria;p__Bacteroidetes;c__Bacteroidia;o__Bacteroidales;f__Prevotellaceae;g__Prevotella;s__Prevotella_sp._tc2-28	ND	d__Bacteria	p__Bacteroidetes	c__Bacteroidia	o__Bacteroidales	f__Prevotellaceae	g__Prevotella	s__Prevotella_sp._tc2-28	0.0021645	0.022
d__Bacteria;p__Firmicutes;c__Clostridia;o__Clostridiales;f__Eubacteriaceae;g__Eubacterium;s__Eubacterium_sp._CAG:581	ND	d__Bacteria	p__Firmicutes	c__Clostridia	o__Clostridiales	f__Eubacteriaceae	g__Eubacterium	s__Eubacterium_sp._CAG:581	0.0021645	0.022
d__Bacteria;p__Firmicutes;c__Bacilli;o__Lactobacillales;f__Lactobacillaceae;g__Lactobacillus;s__Lactobacillus_reuteri	ND	d__Bacteria	p__Firmicutes	c__Bacilli	o__Lactobacillales	f__Lactobacillaceae	g__Lactobacillus	s__Lactobacillus_reuteri	0.004329	0.033
d__Bacteria;p__Proteobacteria;c__Alphaproteobacteria;o__Rhodospirillales;f__Acetobacteraceae;g__Acidiphilium;s__Acidiphilium_sp._CAG:727	HFD	d__Bacteria	p__Proteobacteria	c__Alphaproteobacteria	o__Rhodospirillales	f__Acetobacteraceae	g__Acidiphilium	s__Acidiphilium_sp._CAG:727	0.0021645	0.022
d__Bacteria;p__Bacteroidetes;c__Bacteroidia;o__Bacteroidales;f__Bacteroidaceae;g__Bacteroides;s__Bacteroides_sp._AM16-24	ND	d__Bacteria	p__Bacteroidetes	c__Bacteroidia	o__Bacteroidales	f__Bacteroidaceae	g__Bacteroides	s__Bacteroides_sp._AM16-24	0.0021645	0.022
d__Bacteria;p__Proteobacteria;c__Deltaproteobacteria;o__Myxococcales;f__Myxococcaceae;g__Corallococcus;s__Corallococcus_sp._CAG:1435	HFD	d__Bacteria	p__Proteobacteria	c__Deltaproteobacteria	o__Myxococcales	f__Myxococcaceae	g__Corallococcus	s__Corallococcus_sp._CAG:1435	0.0021645	0.022
d__Bacteria;p__Bacteroidetes;c__Bacteroidia;o__Bacteroidales;f__Odoribacteraceae;g__Butyricimonas;s__Butyricimonas_sp._Marseille-P2440	ND	d__Bacteria	p__Bacteroidetes	c__Bacteroidia	o__Bacteroidales	f__Odoribacteraceae	g__Butyricimonas	s__Butyricimonas_sp._Marseille-P2440	0.0021645	0.022
d__Bacteria;p__Bacteroidetes;c__Bacteroidia;o__Bacteroidales;f__Tannerellaceae;g__Parabacteroides;s__Parabacteroides_chartae	HFD	d__Bacteria	p__Bacteroidetes	c__Bacteroidia	o__Bacteroidales	f__Tannerellaceae	g__Parabacteroides	s__Parabacteroides_chartae	0.004329	0.033
d__Bacteria;p__Firmicutes;c__Clostridia;o__Clostridiales;f__Ruminococcaceae;g__Faecalibacterium;s__Faecalibacterium_sp._CAG:1138	HFD	d__Bacteria	p__Firmicutes	c__Clostridia	o__Clostridiales	f__Ruminococcaceae	g__Faecalibacterium	s__Faecalibacterium_sp._CAG:1138	0.0021645	0.022
d__Bacteria;p__Firmicutes;c__Clostridia;o__Clostridiales;f__Clostridiaceae;g__Clostridium;s__Clostridium_sp._CAG:349	HFD	d__Bacteria	p__Firmicutes	c__Clostridia	o__Clostridiales	f__Clostridiaceae	g__Clostridium	s__Clostridium_sp._CAG:349	0.0021645	0.022

## Sheet: Table. S2_Top 20 sig species
Table S2. Top 20 highly abundant species enriched in HFD and ND mice, respectively.
Species	HFD	ND	Enriched	Fold change	p	p.adj		Species	HFD	ND	Enriched	Fold change	p	p.adj
s__Bacteroides_sartorii	17797.3	3512.04	HFD	5.0675	0.0021645	0.022		s__Candidatus_Amulumruptor_caecigallinarius	1690.79	68778.7	ND	40.6785	0.0021645	0.022
s__Parabacteroides_distasonis	7072.61	2280.62	HFD	3.10118	0.0021645	0.022		s__Desulfovibrio_unclassified	297.758	1093.7	ND	3.6731	0.0021645	0.022
s__Alistipes_unclassified	5875.58	2401.9	HFD	2.44623	0.0021645	0.022		s__Desulfovibrio_fairfieldensis	192.288	771.189	ND	4.0106	0.0021645	0.022
s__Bacteroides_vulgatus	4524.26	1462.19	HFD	3.09417	0.0021645	0.022		s__Clostridium_sp._CAG:678	18.951	590.049	ND	31.1355	0.0021645	0.022
s__Rikenellaceae_bacterium	3442.17	1722.94	HFD	1.99784	0.0021645	0.022		s__Desulfovibrio_sp._3_1_syn3	129.949	514.607	ND	3.96007	0.004329	0.033
s__Alistipes_senegalensis	3061.7	1161.66	HFD	2.63561	0.0021645	0.022		s__Anaerotruncus_sp._CAG:528	8.8464	428.818	ND	48.4737	0.0021645	0.022
s__Alistipes_timonensis	2393.51	991.197	HFD	2.41477	0.0021645	0.022		s__Desulfovibrio_sp._6_1_46AFAA	100.905	328.503	ND	3.25557	0.004329	0.033
s__Bacteroidales_bacterium_55_9	1964.34	813.498	HFD	2.41468	0.0021645	0.022		s__Prevotella_sp._CAG:1320	108.816	320.477	ND	2.94513	0.004329	0.033
s__Alistipes_sp._5CPEGH6	1908.32	737.002	HFD	2.58931	0.0021645	0.022		s__Firmicutes_bacterium_CAG:882	90.7954	196.308	ND	2.16209	0.0021645	0.022
s__Alistipes_sp._CAG:268	1872.44	782.369	HFD	2.3933	0.0021645	0.022		s__Ruminococcus_bromii	86.6433	189.882	ND	2.19154	0.0021645	0.022
s__Alistipes_finegoldii	1762.95	771.95	HFD	2.28376	0.0021645	0.022		s__Parabacteroides_sp._AF19-14	56.5042	165.787	ND	2.93406	0.0021645	0.022
s__Bacteroides_stercorirosoris	1572.34	260.157	HFD	6.04382	0.0021645	0.022		s__Candidatus_Saccharibacteria_bacterium_TM7_G3_2_Rum_HOT_351B	1.9491	144.18	ND	73.9726	0.0021645	0.022
s__Bacteroides_dorei	1488.98	568.091	HFD	2.62102	0.0021645	0.022		s__Clostridium_sp._AF50-3	14.0287	143.336	ND	10.2174	0.0021645	0.022
s__Alistipes_sp._An66	1455.42	613.563	HFD	2.37208	0.0021645	0.022		s__Clostridium_sp._CAG:343	11.0378	142.26	ND	12.8884	0.004329	0.033
s__Alistipes_sp._58_9_plus	1396.65	631.446	HFD	2.21182	0.0021645	0.022		s__Eubacterium_sp._CAG:251	7.24278	133.28	ND	18.4017	0.0021645	0.022
s__Alistipes_shahii	1304.18	516.3	HFD	2.52602	0.0021645	0.022		s__Clostridiales_bacterium_41_21_two_genomes	13.7544	126.953	ND	9.22997	0.0021645	0.022
s__Alistipes_sp._Marseille-P2431	1296.4	540.267	HFD	2.39955	0.0021645	0.022		s__Spirosoma_pollinicola	0.02685	126.638	ND	4716.52	0.00433691	0.033
s__Alistipes_sp._CHKCI003	1292.87	575.113	HFD	2.24802	0.0021645	0.022		s__Firmicutes_bacterium_CAG:341	4.7978	113.029	ND	23.5586	0.0021645	0.022
s__Alistipes_sp._HGB5	1120.44	461.722	HFD	2.42665	0.0021645	0.022		s__Tannerella_sp._oral_taxon_HOT-286	34.0681	112.42	ND	3.29986	0.0021645	0.022

## Sheet: Table. S3_metabolites pathway
Table S3. Information on metabolic pathways enriched by 43 significantly different metabolites in ND and HFD mice.
ID	Name	Origin	Match status	Pvalue	Metabolite ID	Metabolites	Sig. Metabolite ID	Sig. Metabolites
ko01040	Biosynthesis of unsaturated fatty acids	Co-Metabolism	6 in 36	2.14e-07	C01595; C00219; C01530; C00712; C06428; C06429	Linoleic acid; cis-5,8,11,14-Eicosatetraenoic acid; Stearic acid; Oleic acid; Eicosapentaenoic acid; Docosahexaenoic acid	C01595; C00219; C01530; C00712; C06428; C06429	Linoleic acid; cis-5,8,11,14-Eicosatetraenoic acid; Stearic acid; Oleic acid; Eicosapentaenoic acid; Docosahexaenoic acid
ko00360	Phenylalanine metabolism	Co-Metabolism	3 in 46	0.00519	C02763; C05852; C00601	Enol-phenylpyruvate; Ortho-Hydroxyphenylacetic acid; Phenylacetaldehyde	C02763; C05852; C00601	Enol-phenylpyruvate; Ortho-Hydroxyphenylacetic acid; Phenylacetaldehyde
ko00232	Caffeine metabolism	Co-Metabolism	2 in 15	0.00581	C00385; C16358	Xanthine; 1-Methylxanthine	C00385; C16358	Xanthine; 1-Methylxanthine
ko00380	Tryptophan metabolism	Co-Metabolism	3 in 50	0.00656	C00078; C05635; C01252	Tryptophan; 5-Hydroxyindole-3-acetic acid; 4-(2-Aminophenyl)-2,4-dioxobutanoic acid	C00078; C05635; C01252	Tryptophan; 5-Hydroxyindole-3-acetic acid; 4-(2-Aminophenyl)-2,4-dioxobutanoic acid
ko00350	Tyrosine metabolism	Co-Metabolism	3 in 56	0.00899	C00355; C00483; C05579	DL-Dopa; Tyramine; Indole-5,6-quinone	C00355; C00483; C05579	DL-Dopa; Tyramine; Indole-5,6-quinone
ko00220	Arginine biosynthesis	Co-Metabolism	2 in 23	0.0135	C00026; C00624	2-Oxopentanedioic acid; N-Acetyl-L-glutamic acid	C00026; C00624	2-Oxopentanedioic acid; N-Acetyl-L-glutamic acid
ko00073	Cutin, suberine and wax biosynthesis	Co-Metabolism	1 in 6	0.046	C00712	Oleic acid	C00712	Oleic acid
ko00260	Glycine, serine and threonine metabolism	Co-Metabolism	2 in 47	0.051	C00078; C00114	Tryptophan; Choline	C00078; C00114	Tryptophan; Choline
ko00365	Furfural degradation	Co-Metabolism	1 in 8	0.061	C00026	2-Oxopentanedioic acid	C00026	2-Oxopentanedioic acid
ko00471	D-Glutamine and D-glutamate metabolism	Co-Metabolism	1 in 10	0.076	C00026	2-Oxopentanedioic acid	C00026	2-Oxopentanedioic acid
ko00591	Linoleic acid metabolism	Co-Metabolism	1 in 10	0.076	C01595	Linoleic acid	C01595	Linoleic acid
ko00901	Indole alkaloid biosynthesis	Co-Metabolism	1 in 12	0.09	C00078	Tryptophan	C00078	Tryptophan
ko00230	Purine metabolism	Co-Metabolism	2 in 81	0.131	C00385; C00387	Xanthine; Guanosine	C00385; C00387	Xanthine; Guanosine
ko00430	Taurine and hypotaurine metabolism	Co-Metabolism	1 in 19	0.139	C00026	2-Oxopentanedioic acid	C00026	2-Oxopentanedioic acid
ko00020	Citrate cycle (TCA cycle)	Co-Metabolism	1 in 20	0.146	C00026	2-Oxopentanedioic acid	C00026	2-Oxopentanedioic acid
ko00643	Styrene degradation	Co-Metabolism	1 in 22	0.159	C00601	Phenylacetaldehyde	C00601	Phenylacetaldehyde
ko00290	Valine, leucine and isoleucine biosynthesis	Co-Metabolism	1 in 23	0.166	C00233	4-Methyl-2-oxovaleric acid	C00233	4-Methyl-2-oxovaleric acid
ko00750	Vitamin B6 metabolism	Co-Metabolism	1 in 23	0.166	C00847	4-Pyridoxic acid	C00847	4-Pyridoxic acid
ko00410	beta-Alanine metabolism	Co-Metabolism	1 in 25	0.179	C00864	Pantothenic acid	C00864	Pantothenic acid
ko00770	Pantothenate and CoA biosynthesis	Co-Metabolism	1 in 27	0.192	C00864	Pantothenic acid	C00864	Pantothenic acid
ko00250	Alanine, aspartate and glutamate metabolism	Co-Metabolism	1 in 28	0.198	C00026	2-Oxopentanedioic acid	C00026	2-Oxopentanedioic acid
ko00730	Thiamine metabolism	Co-Metabolism	1 in 29	0.204	C00378	Thiamine	C00378	Thiamine
ko00400	Phenylalanine, tyrosine and tryptophan biosynthesis	Co-Metabolism	1 in 33	0.229	C00078	Tryptophan	C00078	Tryptophan
ko00300	Lysine biosynthesis	Co-Metabolism	1 in 34	0.235	C00026	2-Oxopentanedioic acid	C00026	2-Oxopentanedioic acid
ko00590	Arachidonic acid metabolism	Co-Metabolism	1 in 35	0.241	C00219	cis-5,8,11,14-Eicosatetraenoic acid	C00219	cis-5,8,11,14-Eicosatetraenoic acid
ko00650	Butanoate metabolism	Co-Metabolism	1 in 39	0.265	C00026	2-Oxopentanedioic acid	C00026	2-Oxopentanedioic acid
ko00280	Valine, leucine and isoleucine degradation	Co-Metabolism	1 in 40	0.271	C00233	4-Methyl-2-oxovaleric acid	C00233	4-Methyl-2-oxovaleric acid
ko00404	Staurosporine biosynthesis	Co-Metabolism	1 in 41	0.276	C00078	Tryptophan	C00078	Tryptophan
ko00720	Carbon fixation pathways in prokaryotes	Co-Metabolism	1 in 44	0.293	C00026	2-Oxopentanedioic acid	C00026	2-Oxopentanedioic acid
ko00310	Lysine degradation	Co-Metabolism	1 in 46	0.305	C00026	2-Oxopentanedioic acid	C00026	2-Oxopentanedioic acid
ko00998	Biosynthesis of various secondary metabolites - part 2	Co-Metabolism	1 in 47	0.31	C00078	Tryptophan	C00078	Tryptophan
ko00564	Glycerophospholipid metabolism	Co-Metabolism	1 in 49	0.321	C00114	Choline	C00114	Choline
ko00053	Ascorbate and aldarate metabolism	Co-Metabolism	1 in 50	0.326	C00026	2-Oxopentanedioic acid	C00026	2-Oxopentanedioic acid
ko00760	Nicotinate and nicotinamide metabolism	Co-Metabolism	1 in 50	0.326	C00253	Nicotinic acid	C00253	Nicotinic acid
ko00970	Aminoacyl-tRNA biosynthesis	Co-Metabolism	1 in 52	0.337	C00078	Tryptophan	C00078	Tryptophan
ko00630	Glyoxylate and dicarboxylate metabolism	Co-Metabolism	1 in 54	0.348	C00026	2-Oxopentanedioic acid	C00026	2-Oxopentanedioic acid
ko00040	Pentose and glucuronate interconversions	Co-Metabolism	1 in 56	0.358	C00026	2-Oxopentanedioic acid	C00026	2-Oxopentanedioic acid
ko00270	Cysteine and methionine metabolism	Co-Metabolism	1 in 56	0.358	C01180	2-Oxo-4-methylthiobutanoic acid	C01180	2-Oxo-4-methylthiobutanoic acid
ko00240	Pyrimidine metabolism	Co-Metabolism	1 in 61	0.383	C00214	Thymidine	C00214	Thymidine
ko00680	Methane metabolism	Co-Metabolism	1 in 83	0.483	C00483	Tyramine	C00483	Tyramine
ko00360	Phenylalanine metabolism	Microbiota	2 in 45	0.00193	C12621; C02505	3-Coumaric acid; 2-Phenylacetamide	C12621; C02505	3-Coumaric acid; 2-Phenylacetamide
ko00643	Styrene degradation	Microbiota	1 in 22	0.0344	C02505	2-Phenylacetamide	C02505	2-Phenylacetamide
ko00623	Toluene degradation	Microbiota	1 in 37	0.057	C03067	3-Hydroxybenzaldehyde	C03067	3-Hydroxybenzaldehyde
ko00624	Polycyclic aromatic hydrocarbon degradation	Microbiota	1 in 38	0.059	C01606	Phthalic acid	C01606	Phthalic acid
ko00130	Ubiquinone and other terpenoid-quinone biosynthesis	Microbiota	1 in 59	0.09	C03657	1,4-Dihydroxy-2-naphthoic acid	C03657	1,4-Dihydroxy-2-naphthoic acid

## Sheet: Table. S4_Ingredients
Table S4. Ingredient composition of ND and HFD.
	High fat diet		Normal diet
Macronutrient	gm	Kcal	gm	Kcal
Protein	0.26	0.2	0.192	0.2
Carbohydrate	0.26	0.2	0.673	0.7
Fat	0.35	0.6	0.043	0.1
Total		100		100
Kcal/gm*	5.26		3.85
Ingredient	gm	Kcal	gm	Kcal
Casein	200	800	200	800
L-cystine	3	12	3	12
Sucrose	68.8	275.2	350	1400
Maltodextrin	125	500	35	140
Corn starch	0	0	315	1260
Lard	245	2205	20	180
Soybean oil	25	225	25	225
Cellulose	50	0	50	0
Complex mineral	10	0	10	0
Calcium carbonate	5.5	0	5.5	0
Dicalcium phosphate	13	0	13	0
Potassium citrate, 1 H2O	16.5	0	16.5	0
Multivitamin V10001	10	40	10	40
Choline Bitartrate	2	0	2	0
FD&C Yellow Dye #5 Pigment	0	0	0.05	0
FD&C Blue Dye #1 Pigment	0.05	0	0	0
Total	773.85	4057.2	1055.05	4057
Nutrient to calorie ratio (Kcal/gm): used to measure the amount of a specific nutrient (or group of nutrients) in a diet per calorie
